# Supplementary material for: Genetic Insights Into ADHD Biology
Source: Front Psychiatry. 2018 Jun 7;9:251. doi: 10.3389/fpsyt.2018.00251 (PMC5999780; doi:10.3389/fpsyt.2018.00251)
Supplement: Supplementary Table S1 — 105 ADHD candidate genes. 105 ADHD candidate genes were identified through a review of GWAS, copy number variant, and candidate gene association studies. A gene is included in this table if an association with at least one ADHD subtype diagnosis was reported as statistically significant (p < 0.05) in at least one association study. These genes did not necessarily achieve genome-wide significance. [file Data_Sheet_1.XLSX]

## Sheet: Table S1
Gene Symbol	Study Type	Index Variant(s) or location	Region	p-value	Odds Ratio	Study
ST3GAL3	GWAS	rs11420276	intronic	2.14e-13	1.113	Demontis et al. 2017
KDM4A	GWAS	rs11420276	intronic	2.14e-13	1.113	Demontis et al. 2017
KDM4A-AS1	GWAS	rs11420276	intronic	2.14e-13	1.113	Demontis et al. 2017
PTPRF	GWAS	rs11420276	intronic	2.14e-13	1.113	Demontis et al. 2017
SLC6A9	GWAS	rs11420276	intronic	2.14e-13	1.113	Demontis et al. 2017
ARTN	GWAS	rs11420276	intronic	2.14e-13	1.113	Demontis et al. 2017
DPH2	GWAS	rs11420276	intronic	2.14e-13	1.113	Demontis et al. 2017
ATP6V0B	GWAS	rs11420276	intronic	2.14e-13	1.113	Demontis et al. 2017
B4GALT2	GWAS	rs11420276	intronic	2.14e-13	1.113	Demontis et al. 2017
CCDC24	GWAS	rs11420276	intronic	2.14e-13	1.113	Demontis et al. 2017
IPO13	GWAS	rs11420276	intronic	2.14e-13	1.113	Demontis et al. 2017
SPAG16	GWAS	rs9677504	intronic	1.39e-08	1.124	Demontis et al. 2017
PCDH7	GWAS	rs28411770	na	1.15e-08	1.09	Demontis et al. 2017
LINC02497	GWAS	rs28411770	na	1.15e-08	1.09	Demontis et al. 2017
LINC00461	GWAS	rs4916723	intronic	1.58e-08	0.926	Demontis et al. 2017
MIR9-2	GWAS	rs4916723	intronic	1.58e-08	0.926	Demontis et al. 2017
LINC02060	GWAS	rs4916723	intronic	1.58e-08	0.926	Demontis et al. 2017
TMEM161B-AS1	GWAS	rs4916723	intronic	1.58e-08	0.926	Demontis et al. 2017
FOXP2	GWAS	rs5886709	intronic	1.66e-08	1.079	Demontis et al. 2017
MIR3666	GWAS	rs5886709	intronic	1.66e-08	1.079	Demontis et al. 2017
LINC01288	GWAS	rs74760947	na	1.35e-08	0.835	Demontis et al. 2017
SORCS3	GWAS	rs11591402	na	1.34e-08	0.911	Demontis et al. 2017
DUSP6	GWAS	rs1427829	na	1.82e-09	1.083	Demontis et al. 2017
POC1B	GWAS	rs1427829	na	1.82e-09	1.083	Demontis et al. 2017
SEMA6D	GWAS	rs281324	na	2.68e-08	0.928	Demontis et al. 2017
LINC01572	GWAS	rs212178	intronic	7.68e-09	0.891	Demontis et al. 2017
ENSG00000263745	GWAS	rs9949006	na	1.38e-06	1.51	Zayats et al. 2015
SLC9A9	GWAS	rs1393072	intronic	9.95e-05	1.46	Zayats et al. 2015
TPH2	GWAS	rs17110690	intronic	0.000831	1.38	Zayats et al. 2015
CAMK2G	GWAS	rs2664283	intronic	0.0075	na	Neale et al. 2010
EMP2	GWAS	rs11074889	intronic	2.13e-05	na	Neale et al. 2010
ZNF75A	GWAS	rs17611827	intronic	1.45e-05	na	Neale et al. 2010
ITGA11	GWAS	rs7164335	intronic	1.3e-07	na	Lesch et al. 2011
ATP2C2	GWAS	rs10514604	intronic	8.06e-07	na	Lesch et al. 2008
CTNNA2	GWAS	rs13395022	intronic	9.68e-06	na	Lesch et al. 2008
GPRC5B	GWAS	rs6497416	intronic	0.02	na	Albayrak et al. 2013
NFIL3	GWAS	rs968821	intergenic	0.002	na	Lasky-Su et al. 2008a
CDH13	GWAS	rs6565113	intronic	0.005	na	Lasky-Su et al. 2008b
GFOD1	GWAS	rs552655	intronic	0.004	na	Lasky-Su et al. 2008b
FBXO33	GWAS	rs17696574	intergenic	0.003	1.14	Sanchez-Mora et al. 2015
DRD1	Candidate	rs4532, rs265981	na, na	6.0E-03, 8.0E-03	1.63, 1.61	Bobb et al. 2005
DRD4	Candidate	7R (VNTR exon 3)	exonic	2e-12	1.34	Li et al. 2006
DRD5	Candidate	4p15.1-p15.3(148 bp allele (CT/GT/GA))	na	8e-08	1.34	Li et al. 2006
MAOB	Candidate	rs3027415, rs5905512, rs5906213	intergenic, intronic, 5’UTR	0.0029	1.9	Ribases et al. 2009a
BAIAP2	Candidate	rs8079626, rs11657991, rs7503597, rs7210438	intronic, intronic, intronic, intronic	0.0016	1.87	Ribases et al. 2009b
CNTFR	Candidate	rs7036351, rs1080750, rs1124882	5’UTR, 5'UTR, intronic	0.0002	1.39	Ribases et al. 2008
SYT2	Candidate	rs12564274, rs11585565, rs12739678, rs907697	intronic, intronic, intronic, intronic	8.15e-05	1.46	Sanchez-Mora et al. 2013
HTR2A	Candidate	rs7997012, rs6561333, rs7984966	intronic, intonic, intronic	0.00062	1.55	Ribases et al. 2009
SYP	Candidate	rs2293945	5’UTR	0.03	na	Brookes et al. 2005
FADS2	Candidate	rs498793	intronic	0.0037	1.6	Brookes et al. 2006
SLC1A3	Candidate	rs2269272	exonic	0.007	na	Turic et al. 2005
DIRAS2	Candidate	rs1412005	intergenic	0.0437	1.12	Reif et al. 2011
ASTN2	Candidate	rs12376789	intronic	0.025	na	Freitag et al. 2016
SLC6A2	Candidate	rs36009, rs1800887, rs8049681, rs2242447, rs9930182	intronic, intronic, na, intronic, na	0.019	1.51	Hawi et al. 2013
ADRA1A	Candidate	rs10503800	intronic	0.022	1.37	Hawi et al. 2013
ADRA1B	Candidate	rs2030373, rs6884105, rs756275, rs6892282, rs6888306, rs13162302	intronic, intronic, intronic, intronic, na	0.042	2.74	Hawi et al. 2013
DDC	Candidate	rs11238131, rs6592961, rs1982406, rs2044859	intronic, intronic, intronic, intronic	0.00092	2.02	Ribases et al. 2009
LPHN3	Candidate	rs6813183, rs1355368, rs734644	intronic, na, exonic	0.02	1.46	Bruxel et al. 2015
ADRA2C	Candidate	adra2c1	na	0.025	na	Cho et al. 2008
HTR1D	Candidate	1350T > C	na	1350G/T =5.0E-02, 1350G/C = 2.2E-02	na	Li et al. 2006
HTR2C	Candidate	rs518147	exonic	0.017	na	Xu et al. 2009
NTF3	Candidate	rs4074967, rs6332, rs6489630, rs7956189	intronic, exonic, 3'UTR, 3'UTR	0.00023	1.48	Ribases et al. 2008
NTRK2	Candidate	rs7816, rs11795386, rs1387926, rs1586681	na, intronic, intronic, na	0.00021	1.52	Ribases et al. 2008
NOS1	Candidate	Ex1f VNTR	exonic	0.04	na	Reif et al. 2009
CB1	Candidate	rs806377, rs6454674	5’UTR, intronic	0.008	na	Lu et al. 2008
DAT1	Candidate	9-6 (9-repeat allele VNTR in 3’ UTR + 6-repeat allele VNTR in intron 8)	intronic	0.00106	2.05	Franke et al. 2008
DBH	Candidate	rs2073837	intronic	0.0055	2.69	Nyman et al. 2007
SNAP25	Candidate	rs362549	intronic	0.0047	na	Zhang et al. 2011
DISC1	Candidate	rs1538979	intronic	0.03	1.33	Jacobsen et al. 2013
SLC2A3	Candidate	rs12842	na	0.002	1.27	Merker et al. 2017
HTR1B	Candidate	rs6296	intronic	0.01	1.11	Gizer et al. 2009
DRD2	Candidate	rs1800497	intronic	0.027	1.785	Pan et al. 2015
GRIN2B	Candidate	rs2284411	intronic	0.005	na	Dorval et al. 2007
TRIM32	CNV	chr9q33.1	deletion			Lionel et al. 2014
CHRNA7	CNV	chr15q13.3	duplication			Williams et al. 2012
NDE1	CNV	chr16p13.11	duplication			Williams et al. 2010
BCHE	CNV	chr3q26.1	deletion			Lesch et al. 2011
NPY	CNV	chr7p15.2-15.3	duplication			Lesch et al. 2011
NDUFAF2	CNV	chr5q12.1	deletion			Lesch et al. 2011
PLEKHB1	CNV	chr11q13.4	duplication			Lesch et al. 2011
CAMK2D	CNV	chr4q26	duplication			Lesch et al. 2011
PDE4D	CNV	chr5q11.2	duplication			Lesch et al. 2011
SV2C	CNV	chr5q13.3	duplication			Lesch et al. 2011
A2BP1	CNV	chr16:607259-678383	duplication			Elia et al. 2010
APOL4	CNV	chr22:3487007-349168	deletion			Elia et al. 2010
ATM	CNV	chr11:88269449-88351661	deletion			Elia et al. 2010
AUTS2	CNV	chr7:69624365-69726112	duplication			Elia et al. 2010
BLMH	CNV	chr17:25613604-26191779	duplication			Elia et al. 2010
CHL1	CNV	chr3:38411-1118424	duplication			Elia et al. 2010
CNTNAP2	CNV	chr7:146179259-146237754	deletion			Elia et al. 2010
CPLX2	CNV	chr5:175136520-175195299	deletion			Elia et al. 2010
CTNND2	CNV	chr5:11540585-11571704	deletion			Elia et al. 2010
DPP6	CNV	chr7:153332837-153468471	deletion			Elia et al. 2010
GRM5	CNV	chr11:8269449-88351661	deletion			Elia et al. 2010
GRM7	CNV	chr3:7183953-7197236	deletion			Elia et al. 2010
IMMP2L	CNV	chr7:110672863-110923287	deletion			Elia et al. 2010
NKAIN2	CNV	chr6:124379082-124526687	deletion			Elia et al. 2010
PARK2	CNV	chr6:162672945-162782313, chr6:162699792-162801747	deletion, duplication			Elia et al. 2010
PDCD10	CNV	chr3:168483422-169118601	duplication			Elia et al. 2010
PTPRD	CNV	chr9:9084805-9178865	deletion			Elia et al. 2010
SEPP1	CNV	chr5:42613316-42859556	duplication			Elia et al. 2010
SERPINI1	CNV	chr3:168483422-169118601	duplication			Elia et al. 2010
TACR3	CNV	chr4:104848417-104972884	duplication			Elia et al. 2010
GRM8	CNV	chr7:126525124-126536202	deletion			Elia et al. 2011
GRM1	CNV	chr6:146657076-146694047	duplication			Elia et al. 2011

## Sheet: Table S2+S3
TABLE S2 (105 Genes)
Pathway Map	Total objects in pathway	ADHD objects in pathway	ADHD genes mapping to objects	p-value	FDR	Network objects	ADHD Genes
Nicotine signaling (general schema)	21	4	4	5.436e-06	0.0007328	CNR1, Dopamine D1A receptor, nAChR alpha-7, mGluR1	CB1, CHRNA7, DRD1, GRM1
Nicotine signaling in dopaminergic neurons, Pt. 1 - cell body	48	5	5	7.402e-06	0.0007328	SNAP-25, Dopamine D2 receptor, nAChR alpha-7, mGluR1, mGluR5	CHRNA7, DRD2, GRM1. GRM5, SNAP25
Neurophysiological process_Constitutive and regulated NMDA receptor trafficking	65	5	4	3.315e-05	0.001748	Dopamine D1A receptor, SNAP-25, NR2, NR2B, mGluR5	DRD1, GRIN2B, GRM5, SNAP25
Nicotine signaling in glutamatergic neurons	33	4	4	3.531e-05	0.001748	SNAP-25, mGluR7, mGluR1, mGluR5	GRM1, GRM5, GRM7, SNAP25
Neurophysiological process_Synaptic vesicle fusion and recycling in nerve terminals	52	4	4	0.0002154	0.008531	SYP, SNAP-25, Complexin, CHL1	CHL1, CPLX2, SNAP25, SYP
Cell adhesion_Cadherin-mediated cell adhesion	26	3	3	0.0004249	0.01402	SHP-2, PTPRF (LAR), Alpha-catenin	CTNNA2, PTPRF, SYP
Neurophysiological process_nNOS signaling in neuronal synapses	30	3	2	0.0006528	0.01847	nNOS, NR2, NR2B	GRIN2B, NOS1
Cannabinoid receptor signaling in nicotine addiction	34	3	3	0.0009467	0.02343	CNR1, SNAP-25, nAChR alpha-7	CB1, CHRNA7, SNAP25
Development_Neurotrophin family signaling	41	3	3	0.001639	0.03606	SHP-2, TrkB, NT-3	NTF3, NTRK2, SYP
Nicotine signaling in dopaminergic neurons, Pt. 2 - axon terminal	43	3	3	0.001882	0.03727	Dopamine D1A receptor, SNAP-25, Dopamine D2 receptor	DRD1, DRD2, SNAP25
Process Networks	Total objects in process network	ADHD objects in process network	ADHD genes mapping to objects	p-value	FDR	Network Objects	ADHD Genes
Neurophysiological process_Transmission of nerve impulse	212	22	17	2.097e-16	1.929e-14	mGluR8, Galpha(i)-specific metabotropic glutamate GPCRs, Dopamine D1A receptor, Galpha(s)-specific amine GPCRs, nNOS, Alpha-2C-1 adrenergic receptor, Galpha(i)-specific amine GPCRs, HTR1D, Serotonin receptor, DBH, Dopamine D2 receptor, HTR2A, mGluR7, mGluR1, Galpha(q)-specific metabotropic glutamate GPCRs, NR2B, CaMK II gamma, HTR2C (HTR1C), HTR1B, Dopamine D5 receptor, mGluR5, Dopamine D4 recept…	ADRA2C, CAMK2G, DBH, DRD1, DRD2, DRD4, DRD5, HTR1B, HTR1D, GRM7, GRM8, GRM1, GRM5, HTR2A, HTR2C, GRIN2B, NOS1
Transport_Synaptic vesicle exocytosis	175	13	11	3.509e-08	1.614e-06	NET, MAOB, Parkin, SV2C, Dopamine transporter, SNAP-25, GLAST1/EAAT1, Complexin 2, Complexin, Synaptotagmin II, Synaptotagmin, DDC, GlyT1	CPLX2, DDC, DAT1, SLC1A3, SLC6A9, MAOB, SLC6A2, PARK2, SNAP25, SV2C, SYT2
Cell adhesion_Synaptic contact	177	12	11	3.398e-07	1.042e-05	nNOS, Caspr2, SNAP-25, mGluR1, NR2B, CaMK II gamma, Synaptotagmin II, Synaptotagmin, BAIAP2, CaMK II delta, Alpha-catenin, Delta-catenin	CTNNA2, BAIAP2, CAMK2D, CAMK2G, CNTNAP2, CTNND2, GRIN2B, SNAP25, SYT2, GRM1, NOS1
Development_Neurogenesis_Synaptogenesis	180	11	11	3.065e-06	7.05e-05	SYP, nNOS, Parkin, SNAP-25, nAChR alpha, Galpha(q)-specific metabotropic glutamate GPCRs, NR2B, Synaptotagmin II, Synaptotagmin, TrkB, NT-3	GRM1, GRM5, GRIN2B, NTF3, PARK2, SNAP25, SYP, SYT2, NTRK2, CHRNA7, NOS1
Reproduction_GnRH signaling pathway	166	7	5	0.001997	0.03675	mGluR8, Galpha(i)-specific metabotropic glutamate GPCRs, SHP-2, mGluR7, mGluR1, Galpha(q)-specific metabotropic glutamate GPCRs, mGluR5	GRM7, GRM8, GRM1, GRM5, SYP
TABLE S3 (14 Genes)
Pathway Map	Total objects in pathway	ADHD objects in pathway	ADHD genes mapping to objects	p-value	FDR	Network objects	ADHD Genes
Neurophysiological process_nNOS signaling in neuronal synapses	30	3	2	6.97994e-06	0.000551416	NR2, NR2B, nNOS	GRIN2B, NOS1
Development_Activation of ERK by Alpha-1 adrenergic receptors	45	3	2	2.412e-05	0.000952742	Alpha-1A adrenergic receptor, Alpha-1D adrenergic receptor, Alpha-1B adrenergic receptor	ADRA1A, ADRA1B
Translation_Translation regulation by Alpha-1 adrenergic receptors	53	3	2	3.95789e-05	0.00104224	Alpha-1A adrenergic receptor, Alpha-1D adrenergic receptor, Alpha-1B adrenergic receptor	ADRA1A, ADRA1B
Neuroprotective action of lithium	63	3	2	6.65867e-05	0.00115547	NR2, NR2B, nNOS	GRIN2B, NOS1
Neurophysiological process_Constitutive and regulated NMDA receptor trafficking	65	3	2	7.3131e-05	0.00115547	SNAP-25, NR2, NR2B	GRIN2B, SNAP25
Regulation of lipid metabolism_Alpha-1 adrenergic receptors signaling via arachidonic acid	71	3	2	9.52575e-05	0.00125422	Alpha-1A adrenergic receptor, Alpha-1D adrenergic receptor, Alpha-1B adrenergic receptor	ADRA1A, ADRA1B
Neurophysiological process_NMDA-dependent postsynaptic long-term potentiation in CA1 hippocampal neurons	82	3	2	0.000146374	0.00165193	mGluR1, NR2, NR2B	GRIN2B, GRM1
Development_Alpha-1 adrenergic receptors signaling via Cyclic AMP	19	2	2	0.000267345	0.00264003	Alpha-1A adrenergic receptor, Alpha-1B adrenergic receptor	ADRA1A, ADRA1B
Nicotine signaling in glutamatergic neurons	33	2	2	0.000816992	0.00717137	SNAP-25, mGluR1	GRM1, SNAP25
Altered Ca2+ handling in heart failure	35	2	2	0.000919304	0.0072625	CaMK II delta, PDE4D	CAMK2D, PDE4D
Process Networks	Total objects in process network	ADHD objects in process network	ADHD genes mapping to objects	p-value	FDR	Network Objects	ADHD Genes
Cell adhesion_Synaptic contact	177	8	4	1.2019e-08	5.8893e-07	CaMK II delta, SNAP-25, mGluR1, NR2B, CaMK II gamma, Synaptotagmin II, Synaptotagmin, nNOS	CAMK2D, CAMK2G, GRIN2B, SNAP25
Development_Neurogenesis_Synaptogenesis	180	7	6	3.41323e-07	8.36242e-06	Parkin, SNAP-25, Galpha(q)-specific metabotropic glutamate GPCRs, NR2B, Synaptotagmin II, Synaptotagmin, nNOS	GRIN2B, GRM1, NOS1, PARK2, SNAP25, SYT2
Transport_Synaptic vesicle exocytosis	175	5	4	9.66233e-05	0.00157818	Parkin, SNAP-25, GlyT1, Synaptotagmin II, Synaptotagmin	PARK2, SLC6A9, SNAP25, SYT2
Neurophysiological process_Transmission of nerve impulse	212	5	4	0.000238451	0.00292102	mGluR1, Galpha(q)-specific metabotropic glutamate GPCRs, NR2B, CaMK II gamma, nNOS	CAMK2G, GRIN2B, GRM1, NOS1
Neurophysiological process_Long-term potentiation	82	3	2	0.00145085	0.0142184	mGluR1, NR2, NR2B	GRIN2B, GRM1
Signal transduction_Nitric oxide signaling	88	3	2	0.00177858	0.0145251	NR2, NR2B, nNOS	GRIN2B, NOS1
Development_Blood vessel morphogenesis	228	4	3	0.00329373	0.0230561	PDE, Alpha-1A adrenergic receptor, Galpha(q)-specific amine GPCRs, Alpha-1B adrenergic receptor	ARIDA1A, ARIDA1B. PDE4D
Neurophysiological process_GABAergic neurotransmission	140	3	3	0.00661027	0.0389075	SNAP-25, mGluR1, NR2B	GRIN2B, GRM1, SNAP25
Apoptosis_Apoptosis stimulation by external signals	144	3	2	0.00714628	0.0389075	Alpha-1A adrenergic receptor, Alpha-1D adrenergic receptor, Alpha-1B adrenergic receptor	ARIDA1A, ARIDA1B

## Sheet: Table S4+S5
Table S4 (105 Genes)
	Amygdala	Cerebellum	Cortex	Hippocampus	Striatum	Thalamus
Early Fetal	0.994 (1.000)	0.014 (0.059)	0.933 (1.000)	1.000 (1.000)	0.987 (1.000)	0.223 (0.418)
Early Mid Fetal	0.905 (1.000)	0.309 (0.492)	0.033 (0.109)	0.933 (1.000)	0.008 (0.046)	0.110 (0.268)
Late Mid Fetal	0.204 (0.394)	0.184 (0.368)	0.334 (0.503)	0.778 (0.934)	0.021 (0.077)	0.335 (0.503)
Late Fetal	0.564 (0.752)	9.358E-05 (0.003)	0.112 (0.268)	0.716 (0.877)	0.005 (0.038)	0.009 (0.046)
Neonatal Early Infancy	0.485 (0.662)	0.133 (0.285)	0.020 (0.077)	0.105 (0.268)	4.808E-04 (0.010)	0.011 (0.051)
Late Infancy	0.964 (1.000)	0.961 (1.000)	0.281 (0.492)	1.000 (1.000)	0.632 (0.807)	0.400 (0.586)
Early Childhood	0.616 (0.804)	0.413 (0.590)	0.444 (0.620)	0.922 (1.000)	0.002 (0.017)	0.654 (0.818)
Mid_Late Childhood	0.111 (0.268)	0.109 (0.268)	0.128 (0.285)	0.281 (0.492)	0.031 (0.109)	0.170 (0.352)
Adolescence	0.009 (0.046)	0.312 (0.492)	2.702E-05 (0.002)	0.061 (0.183)	0.002 (0.017)	0.009 (0.046)
Young Adulthood	0.123 (0.283)	0.304 (0.492)	0.001 (0.012)	0.059 (0.183)	7.109E-04 (0.011)	0.300 (0.492)
Table S5 (14 Genes)
	Amygdala	Cerebellum	Cortex	Hippocampus	Striatum	Thalamus
Early Fetal	1.000 (1.000)	0.506 (1.000)	0.600 (1.000)	1.000 (1.000)	1.000 (1.000)	0.542 (1.000)
Early Mid Fetal	1.000 (1.000)	1.000 (1.000)	0.110 (0.414)	1.000 (1.000)	0.361 (0.832)	1.000 (1.000)
Late Mid Fetal	1.000 (1.000)	0.582 (1.000)	1.000 (1.000)	1.000 (1.000)	0.095 (0.414)	1.000 (1.000)
Late Fetal	1.000 (1.000)	0.001 (0.024)	1.000 (1.000)	1.000 (1.000)	1.000 (1.000)	0.102 (0.414)
Neonatal Early Infancy	1.000 (1.000)	0.097 (0.414)	1.000 (1.000)	0.243 (0.748)	0.355 (0.832)	0.107 (0.414)
Late Infancy	1.000 (1.000)	0.541 (1.000)	1.000 (1.000)	1.000 (1.000)	1.000 (1.000)	1.000 (1.000)
Early Childhood	1.000 (1.000)	0.003 (0.043)	0.208 (0.692)	1.000 (1.000)	0.295 (0.770)	0.292 (0.770)
Mid_Late Childhood	1.000 (1.000)	5.515E-04 (0.024)	0.035 (0.230)	0.249 (0.748)	1.000 (1.000)	0.110 (0.414)
Adolescence	1.000 (1.000)	0.004 (0.043)	0.005 (0.046)	0.354 (0.832)	0.154 (0.545)	0.015 (0.116)
Young Adulthood	1.000 (1.000)	0.004 (0.043)	9.924E-04 (0.024)	0.278 (0.770)	0.473 (1.000)	0.106 (0.414)
